# Supplementary material for: Integrated Clinical and Genomic Models to Predict Optimal Cytoreduction in High-Grade Serous Ovarian Cancer
Source: Cancers (Basel). 2022 Jul 21;14(14):3554. doi: 10.3390/cancers14143554 (PMC9323510; doi:10.3390/cancers14143554)
Supplement: Supplementary file 1 [file cancers-14-03554-s001.zip]

Archive with 1 entries (1 files):
- cancers-1774657-supplementary.pdf
